# Supplementary material for: Neutral Ceramidase Is Required for the Reproduction of Brown Planthopper, Nilaparvata lugens (Stål)
Source: Front Physiol. 2021 Feb 24;12:629532. doi: 10.3389/fphys.2021.629532 (PMC7943485; doi:10.3389/fphys.2021.629532)
Supplement: Supplementary file 2 [file Table_1.XLSX]

## Sheet: Table S1
Supplementary Table 1. The main primers used in this study
Primer name*	Sequence (5'-3')†	Purpose
NCER-RNAi-F	T7-GGACCAAGTGCCAAACAAGT	NCER dsRNA synthesis
NCER-RNAi-R	T7-GCACAGGTGGGATCAGAGAT
NCER-RNAi-F_B	T7-GAGTGAGCAGCTCGTGTCAG	The second RNAi primers for NCER dsRNA synthesis
NCER-RNAi-F_B	T7-ACTTGTTTGGCACTTGGTCC
GFP-RNAi-F	T7-AAGTTCAGCGTGTCCGGCGA	dsgfp synthesis
GFP-RNAi-R	T7-CACCTTGATGCCGTTCTTCT
QNCER-F	ACTGGACCAAGTGCCAAACA	qRT-PCR for NCER
QNCER-R	GATCGCGAACTGCCCTATGA
QNCER-F_B	CGAAAGCACCAAGCTCATCG	The second primers for qRT-PCR for NCER
QNCER-R_B	AACCCTCCACCATTCGTTCC
Q18S-F	CGCTACTACCGATTGAA	qRT-PCR for 18s
Q18S-R	GGAAACCTTGTTACGACTT
* Additional primers provided on request.
†T7, 5ˊ-TAATACGACTCACTATAGGGAGA-3ˊ
